# Supplementary material for: Novel imaging diagnosis of neuropsychiatric systemic lupus erythematosus using topological data analysis: A retrospective study
Source: PLoS One. 2025 Aug 13;20(8):e0329859. doi: 10.1371/journal.pone.0329859 (PMC12349068; doi:10.1371/journal.pone.0329859)
Supplement: S1 File — (XLSX) [file pone.0329859.s010.xlsx]

## Sheet: Data
npoints0	lifetime0	centroidx0	centroidy0	area0	perimeter0	filamentarity0	npoints1	lifetime1	centroidx1	centroidy1	area1	perimeter1	filamentarity1	NPSLE	Age (yr)	Disease duration (yr)	With white matter hyperintensisies on brain MRI	Cerebrovascular disease	Diabetes mellitus	Hypertension	Myocardial infarction	Nephropathy	Headache	Seizure	Acute confusional state	Anxiety disorder	Mood disorder	Cognitive dysfunction	psychosis	Autonomic disorder	Neuropathy	Myasthenia	Prednisolone for internal use(mg/day)	White blood cell (×10^6) (μL)	Hemoglobin (g/dL)	Platelet (×10^4) (μL)	Total protein (g/dL)	Albumin (g/dL)	BUN (mg/dL)	Creatinine (mg/dL)	CRP (mg/dL)	Antinuclear antibody- positive	Anti-ds-DNA antibody (UL/mL)	Anti-Sm antibody (U/mL)	C3 (mg/dL)	C4 (mg/dL)	CH50 (mg/dL)	Anti-cardiolipin antibody (U/mL)	Anti-cardiolipin β glycoprotein 1 complex antibody (U/mL)
1031	0.0500123	0.891574	1.63053	2.36272	7.25785	0.279062	1065	0.049594	1.87525	2.21285	0.985706	6.29169	0.523331	0	36	0	1	0	0	0	0	0	0	0	0	0	0	0	0	0	0	0	0	2900	13.6	18.6	8.6	4.8	8	0.48	0.02	1	32.1	1.6	77.8	11.8	40.7	8.5	2.6
1357	0.0717234	0.920747	1.57342	1.9533	6.77574	0.303232	1443	0.0696369	1.99432	2.37222	1.06289	5.59173	0.401369	1	42	30	1	0	0	0	0	0	1	0	0	1	2	1	1	0	0	0	6.25	6200	10.1	30.9	6.9	3.7	7	0.48	0.2	1	5.7	6.7	103.5	27.3	36.7	2.9	1.2
679	0.0488379	1.37478	1.85705	1.8485	7.37626	0.40161	771	0.0503305	2.05299	2.37019	1.18183	6.56724	0.487709	0	49	6	1	0	1	0	0	1	0	0	0	0	0	0	0	0	0	0	10	5800	6.1	7.9	5.6	2.6	37	1.31	0.24	1	2.1	70.2	35.6	5.8	16.9		1.2
922	0.0774921	1.03041	1.56306	2.21129	8.0824	0.403137	1034	0.0716278	1.89404	2.29128	1.7474	8.23374	0.51069	0	58	0	0	0	0	1	0	0	0	0	0	0	0	0	0	0	0	0	0	4800	11.3	1.9	8.6	3.4	5	0.49	2.93	1	400	0.6	73.9	8.7	19.1	3	1.2
851	0.0856887	1.00042	1.57963	2.50625	8.68366	0.410769	910	0.0937082	2.07187	2.59368	2.14771	8.59681	0.465005	1	51	17	1	0	0	1	0	0	0	1	0	0	0	0	0	0	1	1	22.5	8110	9.4	27.8	6.2		16	0.9	0.05	0	6.4	0.6	53.3	9.6	24	0.9	1.3
869	0.0807839	0.990239	1.60782	2.62869	8.46626	0.36906	965	0.0823274	1.83629	2.31544	2.27085	8.72477	0.454675	0	56	0	1	0	0	0	0	0	0	0	0	0	0	0	0	0	0	0	0	2000	9.4	14	7.4	3.9	8	0.47	0.4		13.8	60.1	59.5	11.2	31.3	51.5	32.6
1052	0.0441628	1.29553	1.70832	1.12758	5.57192	0.373248	1156	0.0376606	2.26884	2.45085	0.214746	2.31982	0.332047	0	46	0	0	0	0	0	0	0	0	0	0	0	0	0	0	0	0	0	2	7100	12.8	27.2	7.4	3.6	9	0.76	0.37	1	11.8	6.9	65.1	9.5	21.5	70.1	42.3
875	0.0637024	1.19554	1.63823	1.76597	7.6078	0.445693	959	0.0700534	2.05335	2.43351	1.74212	8.59505	0.542805	0	69	7	0	1	0	0	0	0	0	0	0	0	0	0	0	0	0	0	0	2700	9.2	8.8	7.1	2.8	10	0.84	4.17	1	3.9	2.3	65.8	17.5	34	20.4	1.2
838	0.0657895	1.13551	1.73876	2.0113	7.08716	0.330493	924	0.0583509	1.97944	2.27225	1.09769	6.93357	0.554087	0	53	12	0	0	1	1	0	1	1	0	0	0	0	0	0	0	0	0	20	3300	12.6	10.2	5.7	3.2	14	0.74	0.06	1	44.1	6.4	62.4	6.9	31.2	1	1.2
504	0.0571974	1.38785	1.80056	1.24174	6.23092	0.426616	566	0.0542282	2.50721	2.7593	0.291434	2.56352	0.284286	0	30	0	0	0	1	0	0	0	0	0	0	0	0	0	0	0	0	0	30	4300	11.5	1.4	7	4	12	0.54	0.08	1	400	5.4	51.2	6.8	21.9	6	1.2
597	0.0649185	1.26534	1.80263	1.61942	6.52333	0.352976	698	0.0578322	2.23693	2.64865	0.830628	4.11447	0.237181	1	17	3	0	0	0	0	0	0	1	0	0	0	0	0	0	0	0	0		3900	12.6	20	7.6	5	17	0.59	0.02	1	54.3	81.2	71.4	10	31.2	1.3	1.2
779	0.0547115	1.03522	1.59147	2.16342	7.56747	0.356177	849	0.0581312	2.32178	2.64608	0.76745	4.98409	0.440684	0	68	0	1	0	0	0	0	0	1	0	0	0	0	0	0	0	0	0	0	3500	14.3	10.4	6.8	3.6	27	0.97	0.04	1	18.5	84.4	48.6	7.5	34.4	18.7	1.2
1228	0.0616521	0.898088	1.40955	1.96565	7.52287	0.392308	1337	0.0606378	1.59072	1.92917	1.37376	7.76682	0.554996	1	33	10	1	0	0	0	0	0	1	0	0	0	0	1	0	0	0	0	12.5	3900	11	5.7	7.5	4.5	13	0.82	0.02		24	1	67.7	14	24.4	91.3	34.9
1206	0.0626244	0.831208	1.44805	1.91364	6.95502	0.335886	1302	0.0554599	1.95927	2.27682	0.732514	4.98315	0.459112	1	48	14	1	1	1	1	0	0	0	0	0	0	0	1	0	0	1	1	15	2500	5.5	29.1	6.6	4.3	18	0.72	0.01	1	10	1	51.1	19.3	25	8	4.4
807	0.0605083	1.27753	1.70423	1.90943	8.21834	0.475732	882	0.0717363	2.12574	2.60407	2.31721	9.44151	0.507548	1	39	24	1	0	0	1	0	1	1	0	0	0	0	0	0	0	1	1	20	7100	10	14.6	5.2	3.1	84	3.02	0.05	0	3.8	0.6	70.2	29.1	39.2	1.2	1.2
1193	0.071248	0.931416	1.58982	2.20569	7.20801	0.304219	1370	0.0614153	2.00887	2.37105	0.935809	5.18687	0.391686	0	20	7	0	0	0	0	0	0	0	0	0	0	0	0	0	0	0	0	10	5300	9.1	15.1	7.9	3.7	15	0.52	1.36	1	143	111.3	26.6	1.4	6.6	20.8	4.2
1082	0.0674615	1.36701	1.79362	1.34968	6.18137	0.385151	1203	0.0690349	1.90222	2.23418	1.17436	6.46666	0.478307	1	38	20	0	0	0	0	0	1	1	1	0	0	1	1	1	0	0	0	5	11200	11.2	6	6.6	3.6	9	1	1.08	1	10	1	63	10.3	27.5	8	1.2
930	0.0677537	0.937667	1.49289	2.25203	8.12094	0.399469	1036	0.0657342	1.96037	2.41057	2.28437	9.49204	0.516751	1	53	0	1	1	0	1	0	0	1	0	0	1	2	0	1	0	0	1	0	4600	13.5	7.1	7.2	4.2	18	1.08	0.29	1	2.1	0.3	64.7	18.1	23.8	120	125
711	0.082824	1.11147	1.72895	2.93703	9.31849	0.403473	830	0.0869809	1.96719	2.52101	2.98031	10.174	0.468628	1	43	7	1	1	0	0	0	0	1	0	1	0	1	0	1	0	0	0	10	7300	12.6	14.8	6.1	3.9	18	0.81	0.11	1	0.2	3.9	91.4	19.2	37.3	1.5	1.2
569	0.0610174	1.19753	1.77069	1.96369	7.13053	0.346499	622	0.0562515	2.41648	2.73434	0.452374	2.96933	0.215991	0	20	8	0	0	0	1	0	1	0	0	0	0	0	0	0	0	0	0	30	6400	10.1	25.8	6.7	4.1	20	0.83	0.29	1	12.8	88.4	69.2	11.8	30.4	25.6	1.6
574	0.0650234	1.17362	1.77032	2.12415	7.56842	0.364259	642	0.057684	2.14198	2.58829	1.46336	6.94849	0.44836	1	36	5	0	0	0	0	0	0	0	1	0	0	0	0	0	0	0	0	8	4100	12.5	32.8	6.8	4.1	14	0.61	0.02		9.5	14.6	88	17.3	36.5	0.8
591	0.0660938	1.32573	1.8298	1.74764	6.90419	0.369189	677	0.0623684	2.35507	2.67327	0.739285	4.59087	0.388127	0	50	8	1	0	0	1	0	1	0	0	0	0	0	0	0	0	0	0	30	7800	11	20.8	6.4	4.1	37	1.1	0	1	23.7		59.1	7.6	32.3	0.4
1457	0.0712964	0.960844	1.48342	1.82554	6.98176	0.35997	1530	0.0739091	1.88108	2.24906	1.22325	6.75352	0.495857	1	40	10	1	1	0	1	0	0	0	0	0	0	0	0	0	0	0	0	15	3900	11.3	21.2	6.3	3.9	15	0.88	0.02	1	3.9	0.6	86	21	39.5	38.1	21.5
1174	0.0555147	1.16714	1.61431	1.50286	6.38099	0.366286	1217	0.0559806	2.30508	2.66174	1.29183	6.74729	0.474296	0	42	0	0	0	0	0	0	0	0	0	0	0	0	0	0	0	0	0	0	5000	11.8	22.3	7.6	3.3	6	0.52	0.22	1	13	45.2	53.1	10.4	22.9	8	1.2
883	0.0539	1.20217	1.56811	1.4916	7.8896	0.537126	968	0.0505928	1.94377	2.23625	1.31421	7.88885	0.58057	0	60	1	1	1	1	1	1	1	1	0	0	0	0	0	0	0	0	0	35	5800	8.3	13.9	4.9	3	21	1.04	0.01	1	44.1	2.9	39.7	16.2	20.5	4.4	1.2
977	0.0663873	1.02503	1.43758	1.77673	7.83119	0.466209	1095	0.0704057	1.77586	2.12729	1.55119	8.37972	0.565439	0	24	0	0	0	0	0	0	0	0	0	0	0	0	0	0	0	0	0	0	3700	13.7	22.6	7.3	4.5	10	0.62	0.01	1	1.7	2.8	90.8	17.6	34.2	0.8	1.2
751	0.0902974	1.27929	1.90332	2.53547	8.29536	0.367037	830	0.0811215	2.52446	2.88907	1.76748	9.33402	0.59371	1	46	15	1	0	1	1	0	1	0	0	1	1	2	1	1	0	0	0	17.5	9400	11.7	21.7	7.2		23	1.06	0.04		2.4	41.5	78.6	26.5	45.2	12.3	1.2
1152	0.065426	0.868075	1.50292	2.0168	6.92601	0.308615	1347	0.061627	1.75729	2.12488	1.33088	7.24526	0.516765	0	54	0	0	0	0	1	0	0	0	0	0	0	0	0	0	0	0	0	0	4900	8.4	29.9	8.1	3.8	11	0.75	0.21	1	18.8	1.1	82.8	9.1	30	10.5	2.3
972	0.0626559	1.20647	1.76457	1.79312	6.69932	0.331502	1046	0.057646	1.93663	2.23397	1.12197	7.42196	0.59242	1	41	0	0	1	0	0	0	0	0	0	0	1	1	0	0	1	0	0	15	7000	12.9	21.6	8.9	3.4	14	0.91	3.38	1	29.3	146	80.8	10.7	44.9	16.7	1.2
746	0.0559935	1.12065	1.59028	1.55157	6.64809	0.387779	822	0.0539252	1.94639	2.20631	0.801914	6.35597	0.600711	1	36	3	0	0	0	0	0	0	1	0	0	0	0	0	0	0	0	0		8100	13.7	13	6.6	3.7	11	0.65	1.01	1	2.9	25.4	102	15	34.3	4.4	2.6
537	0.0639896	1.23321	1.68219	1.62569	7.13627	0.427401	609	0.0648107	2.16316	2.54568	1.57219	8.02126	0.530146	1	42	10	1	0	1	1	0	1	1	1	0	0	0	0	0	0	0	0		7100	10.1	5.1	4.5	2	31	1	0.09		17.2	0.3	39.8	7.4	20.7	5.6	1.2
605	0.0592066	1.25938	1.6933	1.60418	7.17403	0.437107	655	0.0569903	1.96444	2.32178	0.99459	5.60709	0.431088	1	20	1	0	0	0	0	0	0	1	0	0	0	0	0	0	0	0	0		6100	12	25.8	6.8	4.2	8	0.57	0.04		0.8	18.2	100	21.5	38.7	2.5	1.2
1081	0.0554625	0.910955	1.53278	2.37722	7.85129	0.34715	1158	0.0550251	1.80558	2.06519	0.964775	7.1966	0.620628	1	54	0	0	0	0	0	0	0	1	0	0	0	0	0	0	1	0	0	15	5000	9.5	19.3	6.7	3.5	16	0.57	0.24	1	55.7	2.8	83.7	11.7	33.1	2	1.2
552	0.0681117	1.13284	1.65565	1.70082	6.82868	0.371414	621	0.0646179	2.06061	2.45872	1.03075	5.46743	0.395375	0	39	0	1	0	1	1	0	1	0	0	0	0	0	0	0	0	0	0		8400	7.1	20.7	4.4	2.5	37	2.54	2.54	0	14	1.6	76.6	19.3	30.4	1	1.2
903	0.077814	1.52201	1.94123	1.71207	7.80806	0.478311	984	0.101182	2.37985	3.02404	2.76935	8.60338	0.360392	1	26	8	0	0	0	1	0	1	0	0	1	0	0	0	0	0	0	0	19	14800	12.5	11.6	6.5	3.3	19	0.7	12.18	1	9.4	1.6	68.4	26.5	28.1	5.6	1.2
746	0.0599241	1.26278	1.7653	1.45901	6.21271	0.355921	799	0.058446	2.22913	2.57598	1.12227	7.00103	0.55312	1	42	3	1	0	0	0	0	0	1	0	0	0	0	0	0	0	0	0	20	6300	12.8	18.2	8.4	4.1	13	0.74	0.06	1	48.4	600	58.3	6.4	22.7	8	1.2
736	0.0471339	1.48894	1.88999	1.21498	5.63192	0.350114	796	0.0446513	2.12348	2.41402	0.751338	5.18008	0.479441	0	29	0	0	0	0	0	0	0	1	0	0	0	0	0	0	0	0	0	30	3900	12.2	22.7	8.5	4.1	15	0.55	2.08	1	2.1	30.3	115.8		46.1	1.4	1.2
912	0.0508864	1.28006	1.62941	0.972573	5.60446	0.439779	1000	0.0460877	1.93473	2.11378	0.448684	5.68694	0.703086	0	38	23	0	0	0	0	0	1	0	0	0	0	0	0	0	0	0	0	15	4300	14.3	14	6.5	3.2	11	0.83	0.33	1	28	600	34.2	8.9	21.8	8	1.2
829	0.0616287	1.12417	1.70804	2.16097	7.48704	0.34731	943	0.0564313	2.08687	2.39705	1.16637	7.22099	0.561166	1	50	1	1	1	0	1	0	1	0	0	0	0	1	0	0	0	0	0	35	4700	9.6	26.3	5.9	2.9	36	0.96	0.54		114	18	38.2	8.4	26.1	8	12.1
884	0.0528975	1.15637	1.71136	1.81281	6.78568	0.338027	945	0.0468791	2.03619	2.25989	0.586885	5.20462	0.572004	0	22	0	0	0	0	0	0	0	0	0	0	0	0	0	0	0	0	0	0	4300	10.9	21.7	7	3.8	9	0.67	1.31	1	1.5	133.8	102	33.5	47.8	1.4	1.2
555	0.0790125	1.2396	1.77586	1.80017	6.95078	0.362188	621	0.0831366	2.33141	2.76781	1.36864	6.2335	0.386361	0	48	0	1	1	0	1	0	1	0	0	0	0	0	0	0	0	0	0	0	5600	11.9	31.4	8.2	3	21	0.65	0.42	1	39.3	136.9	52.6	1.5		5.6	1.2
912	0.0560566	1.09074	1.61252	1.91776	7.29546	0.37666	1013	0.0502781	2.05707	2.33996	0.647836	4.63555	0.450479	1	17	0	0	0	0	0	0	0	1	0	0	0	0	0	0	0	0	0	0	4500	13.1	18.7	8.4	4.5	9	0.53	0.05	1	2.6	22.8	111.6	31.5	50.2	1.4	1.2
763	0.0773276	1.05103	1.67587	2.78406	8.73304	0.371055	877	0.069575	2.33574	2.7607	1.26275	5.6893	0.342066	1	32	0	1	0	0	0	0	0	0	0	0	0	0	0	0	0	0	0	30	4800	10.9	36.7	5.6	2.5	14	0.52	0.12	0	0.7	2.3	55.3	5.9	26.6	6.9	1.3
803	0.0898711	1.06976	1.77207	3.28109	9.30047	0.354399	879	0.10404	1.99314	2.55985	3.0221	10.143	0.460773	0	55	0	1	0	0	0	0	0	0	0	0	0	0	0	0	0	0	0	40	8200	15.6	26.2	5.6	2.6	13	0.86	5.98	1	9.1	0.7	81.9	29.8	31.4	0.9
766	0.0509553	1.41012	1.83046	1.21011	5.7857	0.375251	900	0.0411285	2.03727	2.26079	0.597164	5.48266	0.600455	1	22	4	1	0	0	0	0	0	1	0	0	0	0	0	0	1	0	0	7	7600	11.6	19.3	7.4	3.9	12	0.58	0.02	1	2.4	14.2	82.8	18.9	39.5	9.4	1.2
1443	0.0748979	0.900612	1.49209	1.83125	6.82712	0.338936	1576	0.0718081	2.19399	2.61069	0.848898	4.30545	0.269457	0	49	1	1	0	1	1	0	1	0	0	0	0	0	0	0	0	0	0	35	4000	10.2	20.1	7.8		19	0.78	0.58	1	376	29	44.5	4.4	8.2		1.2
1389	0.0617498	1.35271	1.71963	0.9369	5.09206	0.375456	1483	0.0615759	2.09424	2.39794	0.710572	4.73233	0.429879	0	39	0	0	0	0	0	0	1	0	0	0	0	0	0	0	0	0	0	0	3300	10.2	17.7	6.8	3.3	10	0.54	0.89	1	35.6	2.8	52.3	3.5	16.8	2.2	1.2
1214	0.0699774	1.31499	1.76251	1.46806	6.55745	0.399555	1330	0.0694496	2.20855	2.57723	0.868035	4.69784	0.33846	0	36	0	1	0	0	0	0	0	0	0	0	0	0	0	0	0	0	0	10	4600	11.7	10.3	7	3.9	10	0.61	0.04	1	3.7	36.9	61.2	9.9	22.7	18.2	2.5
710	0.0757466	1.21572	1.77847	2.42194	8.12295	0.368682	791	0.0708416	1.94992	2.31477	1.62039	7.96183	0.513752	1	27	18	1	1	0	1	0	1	1	0	0	0	1	0	0	0	0	0	40	3600	8.3	8.9	5.7	2.4	39	1.32	0.16		260	2.9	23.6	1.8	14	23.6	6.3
743	0.0708165	0.918144	1.57569	2.59155	8.17746	0.344986	807	0.0709634	2.27563	2.89571	1.69155	5.62923	0.197027	1	14	0	1	1	0	0	0	1	0	1	0	1	0	0	0	0	0	0	20	6900	12.9	25.3	6.2		10	0.71	0.05	1	10	0.2	69	4	15.6	0.8	1.2
833	0.0603599	1.19024	1.7248	1.94732	7.16251	0.354097	973	0.0552782	1.99988	2.29589	1.05563	6.98	0.571986	0	57	0	1	0	0	0	0	0	0	0	0	0	0	0	0	0	0	0	30	3300	12.4	2.1	8.6	4.4	11	0.66	0.02	1	5.8	1.6	66.6	7.9	24.5	5	1.2
358	0.116559	1.16155	2.01716	4.15384	10.19	0.330932	430	0.100798	2.29782	2.82031	2.25387	8.74047	0.459065	1	61	5	1	0	0	0	0	0	0	0	0	1	2	0	1	0	0	0	4	4000	11.8	20.8	6.5	3.1	11	0.5	1.78		75	0.1	61.7	12.5	29.9	42.8	1.2
983	0.0744994	0.933485	1.51183	2.28062	7.78755	0.358174	1095	0.0637634	1.96079	2.30147	1.08485	6.77683	0.542207	0	23	0	0	0	0	1	0	1	1	0	0	0	0	0	0	0	0	0	10	5600	13.2	11.3	5.9	2.3	13	0.46	0.1	1	400	134.5	17.9	5.2	0	9.1	1.3
933	0.0746736	0.955068	1.42156	1.90615	7.78814	0.433783	1056	0.0733014	1.77667	2.13849	1.54348	7.90444	0.526213	1	32	3	1	0	0	0	0	0	1	0	0	0	0	0	0	0	0	0	5	1500	11.9	17.4	7.6	4	9	0.59	0.09		2.6	26.4	51.2	11.6	27.4	0.5	1.2
819	0.0664558	1.19708	1.66011	1.67889	7.25852	0.428122	899	0.0668557	2.03663	2.36339	1.17389	7.22215	0.559071	0	31	0	0	0	0	0	0	1	0	0	0	0	0	0	0	0	0	0	0	5500	11	19.8	6.8	2.3	6.8	0.81	1.56	1	13.9	141	31.9	2.8	0		1.8
771	0.0658058	1.21133	1.76035	2.07299	7.53548	0.371027	874	0.0552345	2.17094	2.51	0.974086	5.3377	0.39896	1	47	1	1	0	0	1	0	0	1	0	0	0	0	0	0	0	0	0	30	8400	12.5	23.9	9.2	3.8	7	0.56	0.03	1	76.2	1.9	110.7	10.5	33.9	1.7	1.2
927	0.0772364	0.974405	1.48959	1.90895	7.505	0.402628	982	0.0740674	1.95127	2.29577	1.383	7.65963	0.542945	1	29	2	0	0	1	1	0	1	0	0	0	0	2	1	0	1	0	0	14	3800	10.5	13.6	7.1	3.7	20	1.07	0.4	1	6.7	96.9	94.9	20.5	36.2	8	1.2
903	0.0647615	1.00433	1.58297	2.48605	8.41186	0.387438	979	0.0645009	2.05595	2.43986	1.5211	7.6371	0.506336	0	45	19	0	0	0	0	0	1	1	0	0	0	0	0	0	0	0	0	7	4100	11.9	20.1	6	3.8	11	0.64	0.03	1	17.2	0.9	42.8	9.4	22.9		1.2
826	0.0791392	1.07912	1.66963	2.39722	8.48257	0.409779	966	0.0609714	2.39788	2.83528	2.28193	10.268	0.572347	1	70	0	1	1	0	0	0	0	0	0	0	0	0	1	0	0	0	1	0	4800	6.8	11.2	4.8	1.5	19	0.69	8.99	1	145	0.7	42.2	7.6	21.9	2.7	1.2
868	0.0680347	0.969687	1.6081	2.42974	7.87672	0.340366	946	0.0647752	1.85552	2.19859	1.44048	8.30068	0.583885	0	44	26	1	0	0	1	0	1	0	0	0	0	0	0	0	0	0	0	9	8400	11.8	24.5	6.6	4	21	1.2	0.01	1	3.7	2.7	67	10.6	24.4	14.9	2.7
[truncated: 1 more columns]
